# Supplementary material for: Dynamic transcriptome and network-based analysis of yellow leaf mutant Ginkgo biloba
Source: BMC Plant Biol. 2022 Sep 29;22:465. doi: 10.1186/s12870-022-03854-9 (PMC9520803; doi:10.1186/s12870-022-03854-9)
Supplement: Supplementary file 2 — Additional file 2. Transcription Factors annotation. [file 12870_2022_3854_MOESM2_ESM.xlsx]

## Sheet: spring stage
Gene_id	TF family	function
Gb_00128	AP2/ERF-ERF	TF	Down_regulated
Gb_01217	AP2/ERF-ERF	TF	Down_regulated
Gb_03783	AP2/ERF-ERF	TF	Up_regulated
Gb_07949	AP2/ERF-ERF	TF	Down_regulated
Gb_08031	AP2/ERF-ERF	TF	Down_regulated
Gb_08035	AP2/ERF-ERF	TF	Down_regulated
Gb_09390	AP2/ERF-ERF	TF	Up_regulated
Gb_10817	AP2/ERF-ERF	TF	Down_regulated
Gb_11806	AP2/ERF-ERF	TF	Down_regulated
Gb_12588	AP2/ERF-ERF	TF	Down_regulated
Gb_17501	AP2/ERF-ERF	TF	Down_regulated
Gb_26662	AP2/ERF-ERF	TF	Down_regulated
Gb_32995	AP2/ERF-ERF	TF	Down_regulated
Gb_36622	AP2/ERF-ERF	TF	Down_regulated
Gb_41444	AP2/ERF-ERF	TF	Down_regulated
Gb_06298	MYB	TF	Up_regulated
Gb_13117	MYB	TF	Down_regulated
Gb_19348	MYB	TF	Down_regulated
Gb_22239	MYB	TF	Down_regulated
Gb_22927	MYB	TF	Up_regulated
Gb_24073	MYB	TF	Down_regulated
Gb_24641	MYB	TF	Down_regulated
Gb_25380	MYB	TF	Up_regulated
Gb_34388	MYB	TF	Down_regulated
Gb_35820	MYB	TF	Down_regulated
Gb_39852	MYB	TF	Down_regulated
Gb_17233	bHLH	TF	Up_regulated
Gb_17737	bHLH	TF	Up_regulated
Gb_19332	bHLH	TF	Down_regulated
Gb_31175	bHLH	TF	Down_regulated
Gb_37667	bHLH	TF	Up_regulated
Gb_05026	WRKY	TF	Up_regulated
Gb_16513	WRKY	TF	Up_regulated
Gb_16917	WRKY	TF	Up_regulated
Gb_23334	WRKY	TF	Up_regulated
Gb_36273	WRKY	TF	Up_regulated
Gb_16914	LOB	TF	Up_regulated
Gb_16918	LOB	TF	Up_regulated
Gb_18566	LOB	TF	Up_regulated
Gb_38119	LOB	TF	Up_regulated
Gb_22761	HB-HD-ZIP	TF	Up_regulated
Gb_30650	HB-HD-ZIP	TF	Up_regulated
Gb_35116	HB-HD-ZIP	TF	Up_regulated
Gb_01884	MADS-MIKC	TF	Up_regulated
Gb_15398	MADS-MIKC	TF	Down_regulated
Gb_30604	MADS-MIKC	TF	Up_regulated
Gb_01375	NAC	TF	Down_regulated
Gb_17883	NAC	TF	Up_regulated
Gb_35048	NAC	TF	Down_regulated
Gb_11937	AP2/ERF-AP2	TF	Down_regulated
Gb_40268	AP2/ERF-AP2	TF	Up_regulated
Gb_07025	B3	TF	Down_regulated
Gb_37791	B3	TF	Down_regulated
Gb_27734	C2H2	TF	Down_regulated
Gb_32897	C2H2	TF	Down_regulated
Gb_20654	C3H	TF	Up_regulated
Gb_26085	C3H	TF	Down_regulated
Gb_13739	GRAS	TF	Down_regulated
Gb_22850	GRAS	TF	Down_regulated
Gb_12586	MADS-M-type	TF	Down_regulated
Gb_38365	MADS-M-type	TF	Up_regulated
Gb_03849	mTERF	TR	Up_regulated
Gb_26980	mTERF	TR	Up_regulated
Gb_02053	Trihelix	TF	Down_regulated
Gb_10029	Trihelix	TF	Down_regulated
Gb_36562	AUX/IAA	TR	Down_regulated
Gb_00618	bZIP	TF	Up_regulated
Gb_09429	C2C2-CO-like	TF	Up_regulated
Gb_06864	C2C2-GATA	TF	Down_regulated
Gb_22423	C2C2-YABBY	TF	Up_regulated
Gb_27369	CPP	TF	Down_regulated
Gb_32979	E2F-DP	TF	Down_regulated
Gb_27262	GARP-G2-like	TF	Down_regulated
Gb_26136	GRF	TF	Up_regulated
Gb_00374	HMG	TR	Down_regulated
Gb_11758	HSF	TF	Down_regulated
Gb_09731	Jumonji	TR	Up_regulated
Gb_35973	MYB-related	TF	Down_regulated
Gb_13327	NF-YA	TF	Up_regulated
Gb_05768	NF-YB	TF	Up_regulated
Gb_26632	PHD	TR	Down_regulated
Gb_33451	PLATZ	TF	Up_regulated
Gb_03921	SBP	TF	Down_regulated
Gb_11822	SRS	TF	Down_regulated
Gb_37187	TCP	TF	Down_regulated
Gb_24143	Tify	TF	Up_regulated
Gb_06351	TRAF	TR	Down_regulated
Gb_35888	zf-HD	TF	Down_regulated

## Sheet: summer stage
Gene_id	TF family	function
Gb_00128	AP2/ERF-ERF	TF	Down_regulated
Gb_02790	AP2/ERF-ERF	TF	Down_regulated
Gb_07226	AP2/ERF-ERF	TF	Down_regulated
Gb_08035	AP2/ERF-ERF	TF	Down_regulated
Gb_12588	AP2/ERF-ERF	TF	Down_regulated
Gb_16683	AP2/ERF-ERF	TF	Down_regulated
Gb_20532	AP2/ERF-ERF	TF	Down_regulated
Gb_26662	AP2/ERF-ERF	TF	Down_regulated
Gb_26667	AP2/ERF-ERF	TF	Down_regulated
Gb_32532	AP2/ERF-ERF	TF	Down_regulated
Gb_34285	AP2/ERF-ERF	TF	Down_regulated
Gb_36622	AP2/ERF-ERF	TF	Down_regulated
Gb_37188	AP2/ERF-ERF	TF	Down_regulated
Gb_41609	AP2/ERF-ERF	TF	Up_regulated
Gb_02423	MYB	TF	Down_regulated
Gb_03400	MYB	TF	Up_regulated
Gb_09907	MYB	TF	Down_regulated
Gb_19348	MYB	TF	Down_regulated
Gb_24073	MYB	TF	Down_regulated
Gb_24641	MYB	TF	Down_regulated
Gb_25380	MYB	TF	Up_regulated
Gb_28533	MYB	TF	Down_regulated
Gb_34086	MYB	TF	Up_regulated
Gb_34388	MYB	TF	Down_regulated
Gb_40629	MYB	TF	Down_regulated
Gb_19332	bHLH	TF	Down_regulated
Gb_19517	bHLH	TF	Down_regulated
Gb_21415	bHLH	TF	Up_regulated
Gb_22201	bHLH	TF	Down_regulated
Gb_32265	bHLH	TF	Down_regulated
Gb_13739	GRAS	TF	Down_regulated
Gb_21856	GRAS	TF	Down_regulated
Gb_22850	GRAS	TF	Up_regulated
Gb_25709	GRAS	TF	Down_regulated
Gb_34637	GRAS	TF	Down_regulated
Gb_17966	GARP-G2-like	TF	Down_regulated
Gb_25992	GARP-G2-like	TF	Down_regulated
Gb_27262	GARP-G2-like	TF	Down_regulated
Gb_34639	GARP-G2-like	TF	Down_regulated
Gb_10825	LOB	TF	Down_regulated
Gb_19383	LOB	TF	Down_regulated
Gb_20398	LOB	TF	Up_regulated
Gb_21109	LOB	TF	Down_regulated
Gb_04998	NAC	TF	Down_regulated
Gb_12202	NAC	TF	Down_regulated
Gb_12203	NAC	TF	Down_regulated
Gb_13930	NAC	TF	Up_regulated
Gb_05024	WRKY	TF	Down_regulated
Gb_16513	WRKY	TF	Up_regulated
Gb_16917	WRKY	TF	Down_regulated
Gb_36273	WRKY	TF	Up_regulated
Gb_06864	C2C2-GATA	TF	Down_regulated
Gb_24250	C2C2-GATA	TF	Down_regulated
Gb_24639	C2C2-GATA	TF	Down_regulated
Gb_01209	C3H	TF	Down_regulated
Gb_17922	C3H	TF	Up_regulated
Gb_31291	C3H	TF	Up_regulated
Gb_07568	Others	TR	Down_regulated
Gb_17446	Others	TR	Up_regulated
Gb_28304	Others	TR	Up_regulated
Gb_22660	AUX/IAA	TR	Down_regulated
Gb_36562	AUX/IAA	TR	Down_regulated
Gb_04116	BES1	TF	Down_regulated
Gb_24733	BES1	TF	Down_regulated
Gb_40019	C2H2	TF	Down_regulated
Gb_41434	C2H2	TF	Down_regulated
Gb_20400	GRF	TF	Down_regulated
Gb_26136	GRF	TF	Up_regulated
Gb_03793	HB-HD-ZIP	TF	Down_regulated
Gb_35116	HB-HD-ZIP	TF	Down_regulated
Gb_06045	MYB-related	TF	Down_regulated
Gb_35973	MYB-related	TF	Up_regulated
Gb_09861	SET	TR	Up_regulated
Gb_34914	SET	TR	Up_regulated
Gb_05282	Tify	TF	Down_regulated
Gb_24143	Tify	TF	Down_regulated
Gb_37789	B3	TF	Down_regulated
Gb_12414	B3-ARF	TF	Up_regulated
Gb_01753	GNAT	TR	Down_regulated
Gb_07209	HB-other	TF	Up_regulated
Gb_00374	HMG	TR	Down_regulated
Gb_16343	HSF	TF	Up_regulated
Gb_16486	IWS1	TR	Down_regulated
Gb_30604	MADS-MIKC	TF	Up_regulated
Gb_00751	mTERF	TR	Down_regulated
Gb_32704	NF-YA	TF	Up_regulated
Gb_05768	NF-YB	TF	Up_regulated
Gb_33451	PLATZ	TF	Up_regulated
Gb_09974	SNF2	TR	Down_regulated
Gb_37187	TCP	TF	Down_regulated
Gb_35888	zf-HD	TF	Down_regulated

## Sheet: autumn stage
Gene_id	TF family	function
Gb_02422	MYB	TF	Up_regulated
Gb_02423	MYB	TF	Down_regulated
Gb_03227	MYB	TF	Down_regulated
Gb_05115	MYB	TF	Up_regulated
Gb_06451	MYB	TF	Up_regulated
Gb_09907	MYB	TF	Down_regulated
Gb_09986	MYB	TF	Up_regulated
Gb_11316	MYB	TF	Up_regulated
Gb_19333	MYB	TF	Up_regulated
Gb_19348	MYB	TF	Down_regulated
Gb_20309	MYB	TF	Up_regulated
Gb_22883	MYB	TF	Up_regulated
Gb_23921	MYB	TF	Down_regulated
Gb_25380	MYB	TF	Up_regulated
Gb_27076	MYB	TF	Down_regulated
Gb_27374	MYB	TF	Down_regulated
Gb_28533	MYB	TF	Up_regulated
Gb_33428	MYB	TF	Up_regulated
Gb_34388	MYB	TF	Up_regulated
Gb_35820	MYB	TF	Down_regulated
Gb_38090	MYB	TF	Down_regulated
Gb_39081	MYB	TF	Up_regulated
Gb_39852	MYB	TF	Up_regulated
Gb_00545	WRKY	TF	Down_regulated
Gb_00547	WRKY	TF	Down_regulated
Gb_01527	WRKY	TF	Down_regulated
Gb_01873	WRKY	TF	Down_regulated
Gb_02625	WRKY	TF	Down_regulated
Gb_03346	WRKY	TF	Up_regulated
Gb_05026	WRKY	TF	Up_regulated
Gb_05176	WRKY	TF	Down_regulated
Gb_08731	WRKY	TF	Down_regulated
Gb_15790	WRKY	TF	Up_regulated
Gb_16917	WRKY	TF	Down_regulated
Gb_17623	WRKY	TF	Up_regulated
Gb_23334	WRKY	TF	Down_regulated
Gb_25118	WRKY	TF	Down_regulated
Gb_25547	WRKY	TF	Down_regulated
Gb_26411	WRKY	TF	Down_regulated
Gb_36273	WRKY	TF	Up_regulated
Gb_39366	WRKY	TF	Down_regulated
Gb_02790	AP2/ERF-ERF	TF	Up_regulated
Gb_03368	AP2/ERF-ERF	TF	Up_regulated
Gb_06408	AP2/ERF-ERF	TF	Down_regulated
Gb_06962	AP2/ERF-ERF	TF	Down_regulated
Gb_07474	AP2/ERF-ERF	TF	Down_regulated
Gb_07949	AP2/ERF-ERF	TF	Down_regulated
Gb_08031	AP2/ERF-ERF	TF	Down_regulated
Gb_09390	AP2/ERF-ERF	TF	Up_regulated
Gb_12588	AP2/ERF-ERF	TF	Down_regulated
Gb_19663	AP2/ERF-ERF	TF	Down_regulated
Gb_23870	AP2/ERF-ERF	TF	Down_regulated
Gb_26662	AP2/ERF-ERF	TF	Down_regulated
Gb_32532	AP2/ERF-ERF	TF	Down_regulated
Gb_34848	AP2/ERF-ERF	TF	Down_regulated
Gb_36618	AP2/ERF-ERF	TF	Down_regulated
Gb_37188	AP2/ERF-ERF	TF	Up_regulated
Gb_05277	bHLH	TF	Down_regulated
Gb_07223	bHLH	TF	Up_regulated
Gb_09709	bHLH	TF	Down_regulated
Gb_09710	bHLH	TF	Down_regulated
Gb_12493	bHLH	TF	Up_regulated
Gb_13550	bHLH	TF	Up_regulated
Gb_15442	bHLH	TF	Down_regulated
Gb_15579	bHLH	TF	Up_regulated
Gb_21415	bHLH	TF	Up_regulated
Gb_24992	bHLH	TF	Up_regulated
Gb_26391	bHLH	TF	Up_regulated
Gb_28850	bHLH	TF	Down_regulated
Gb_33185	bHLH	TF	Up_regulated
Gb_35908	bHLH	TF	Up_regulated
Gb_39758	bHLH	TF	Up_regulated
Gb_40829	bHLH	TF	Up_regulated
Gb_00530	NAC	TF	Up_regulated
Gb_01127	NAC	TF	Up_regulated
Gb_02849	NAC	TF	Down_regulated
Gb_04998	NAC	TF	Down_regulated
Gb_05670	NAC	TF	Down_regulated
Gb_12202	NAC	TF	Down_regulated
Gb_12203	NAC	TF	Down_regulated
Gb_13957	NAC	TF	Up_regulated
Gb_18916	NAC	TF	Up_regulated
Gb_20625	NAC	TF	Down_regulated
Gb_28016	NAC	TF	Down_regulated
Gb_32549	NAC	TF	Down_regulated
Gb_35048	NAC	TF	Down_regulated
Gb_37720	NAC	TF	Down_regulated
Gb_40805	NAC	TF	Up_regulated
Gb_41742	NAC	TF	Down_regulated
Gb_03909	C2H2	TF	Up_regulated
Gb_05632	C2H2	TF	Down_regulated
Gb_07777	C2H2	TF	Up_regulated
Gb_12540	C2H2	TF	Down_regulated
Gb_16414	C2H2	TF	Down_regulated
Gb_16419	C2H2	TF	Down_regulated
Gb_21530	C2H2	TF	Down_regulated
Gb_25842	C2H2	TF	Up_regulated
Gb_26087	C2H2	TF	Up_regulated
Gb_27784	C2H2	TF	Down_regulated
Gb_41434	C2H2	TF	Up_regulated
Gb_00144	LOB	TF	Down_regulated
Gb_10524	LOB	TF	Up_regulated
Gb_10825	LOB	TF	Down_regulated
Gb_13424	LOB	TF	Up_regulated
Gb_18566	LOB	TF	Down_regulated
Gb_20398	LOB	TF	Down_regulated
Gb_21109	LOB	TF	Up_regulated
Gb_36942	LOB	TF	Up_regulated
Gb_38119	LOB	TF	Up_regulated
Gb_38978	LOB	TF	Down_regulated
Gb_40767	LOB	TF	Up_regulated
Gb_12385	GRAS	TF	Down_regulated
Gb_13901	GRAS	TF	Up_regulated
Gb_13966	GRAS	TF	Down_regulated
Gb_14334	GRAS	TF	Up_regulated
Gb_21856	GRAS	TF	Up_regulated
Gb_22850	GRAS	TF	Down_regulated
Gb_30494	GRAS	TF	Down_regulated
Gb_31928	GRAS	TF	Up_regulated
Gb_39436	GRAS	TF	Down_regulated
Gb_02083	HB-HD-ZIP	TF	Up_regulated
Gb_02323	HB-HD-ZIP	TF	Down_regulated
Gb_03793	HB-HD-ZIP	TF	Down_regulated
Gb_16030	HB-HD-ZIP	TF	Up_regulated
Gb_16185	HB-HD-ZIP	TF	Down_regulated
Gb_18245	HB-HD-ZIP	TF	Up_regulated
Gb_18862	HB-HD-ZIP	TF	Up_regulated
Gb_22761	HB-HD-ZIP	TF	Up_regulated
Gb_35959	HB-HD-ZIP	TF	Down_regulated
Gb_05465	MYB-related	TF	Up_regulated
Gb_06045	MYB-related	TF	Up_regulated
Gb_08692	MYB-related	TF	Up_regulated
Gb_12629	MYB-related	TF	Up_regulated
Gb_13973	MYB-related	TF	Up_regulated
Gb_15993	MYB-related	TF	Up_regulated
Gb_25658	MYB-related	TF	Down_regulated
Gb_02053	Trihelix	TF	Up_regulated
Gb_26634	Trihelix	TF	Up_regulated
Gb_28594	Trihelix	TF	Down_regulated
Gb_29169	Trihelix	TF	Up_regulated
Gb_31300	Trihelix	TF	Down_regulated
Gb_37561	Trihelix	TF	Down_regulated
Gb_38519	Trihelix	TF	Down_regulated
Gb_02925	B3-ARF	TF	Up_regulated
Gb_15247	B3-ARF	TF	Down_regulated
Gb_23328	B3-ARF	TF	Up_regulated
Gb_32404	B3-ARF	TF	Down_regulated
Gb_39685	B3-ARF	TF	Up_regulated
Gb_39786	B3-ARF	TF	Down_regulated
Gb_03682	mTERF	TR	Up_regulated
Gb_07257	mTERF	TR	Up_regulated
Gb_07758	mTERF	TR	Up_regulated
Gb_10479	mTERF	TR	Up_regulated
Gb_34004	mTERF	TR	Up_regulated
Gb_36311	mTERF	TR	Up_regulated
Gb_05953	Others	TR	Up_regulated
Gb_07568	Others	TR	Up_regulated
Gb_14189	Others	TR	Up_regulated
Gb_15621	Others	TR	Up_regulated
Gb_20872	Others	TR	Up_regulated
Gb_36290	Others	TR	Up_regulated
Gb_03921	SBP	TF	Up_regulated
Gb_03922	SBP	TF	Up_regulated
Gb_15605	SBP	TF	Up_regulated
Gb_22010	SBP	TF	Up_regulated
Gb_23724	SBP	TF	Up_regulated
Gb_27198	SBP	TF	Up_regulated
Gb_00122	bZIP	TF	Down_regulated
Gb_06062	bZIP	TF	Up_regulated
Gb_12023	bZIP	TF	Down_regulated
Gb_28099	bZIP	TF	Down_regulated
Gb_37770	bZIP	TF	Down_regulated
Gb_08427	GARP-G2-like	TF	Up_regulated
Gb_25991	GARP-G2-like	TF	Down_regulated
Gb_25992	GARP-G2-like	TF	Down_regulated
Gb_27262	GARP-G2-like	TF	Up_regulated
Gb_40510	GARP-G2-like	TF	Down_regulated
Gb_02213	SET	TR	Up_regulated
Gb_07348	SET	TR	Up_regulated
Gb_10639	SET	TR	Up_regulated
Gb_38065	SET	TR	Up_regulated
Gb_41073	SET	TR	Down_regulated
Gb_05487	AP2/ERF-AP2	TF	Up_regulated
Gb_18139	AP2/ERF-AP2	TF	Down_regulated
Gb_33988	AP2/ERF-AP2	TF	Down_regulated
Gb_40268	AP2/ERF-AP2	TF	Up_regulated
Gb_10372	AUX/IAA	TR	Down_regulated
Gb_16134	AUX/IAA	TR	Up_regulated
Gb_36562	AUX/IAA	TR	Up_regulated
Gb_39686	AUX/IAA	TR	Up_regulated
Gb_20898	OFP	TF	Up_regulated
Gb_22142	OFP	TF	Up_regulated
Gb_27133	OFP	TF	Up_regulated
Gb_38906	OFP	TF	Up_regulated
Gb_06599	SNF2	TR	Up_regulated
Gb_16888	SNF2	TR	Up_regulated
Gb_25423	SNF2	TR	Up_regulated
Gb_33076	SNF2	TR	Down_regulated
Gb_01753	GNAT	TR	Down_regulated
Gb_28962	GNAT	TR	Up_regulated
Gb_39481	GNAT	TR	Up_regulated
Gb_20400	GRF	TF	Up_regulated
Gb_20443	GRF	TF	Up_regulated
Gb_26136	GRF	TF	Up_regulated
Gb_05316	HB-other	TF	Down_regulated
Gb_07209	HB-other	TF	Up_regulated
Gb_27855	HB-other	TF	Up_regulated
Gb_35021	ARID	TR	Up_regulated
Gb_41357	ARID	TR	Down_regulated
Gb_00258	B3	TF	Up_regulated
Gb_33833	B3	TF	Down_regulated
Gb_18241	BES1	TF	Up_regulated
Gb_32201	BES1	TF	Down_regulated
Gb_00164	C2C2-CO-like	TF	Down_regulated
Gb_09429	C2C2-CO-like	TF	Up_regulated
Gb_07177	C2C2-Dof	TF	Down_regulated
Gb_09906	C2C2-Dof	TF	Up_regulated
Gb_06864	C2C2-GATA	TF	Up_regulated
Gb_24639	C2C2-GATA	TF	Up_regulated
Gb_20654	C3H	TF	Up_regulated
Gb_26085	C3H	TF	Down_regulated
Gb_27369	CPP	TF	Down_regulated
Gb_38828	CPP	TF	Up_regulated
Gb_15228	EIL	TF	Down_regulated
Gb_36016	EIL	TF	Down_regulated
Gb_00374	HMG	TR	Down_regulated
Gb_41356	HMG	TR	Down_regulated
Gb_14573	HSF	TF	Down_regulated
Gb_37236	HSF	TF	Down_regulated
Gb_38365	MADS-M-type	TF	Up_regulated
Gb_38922	MADS-M-type	TF	Up_regulated
Gb_05768	NF-YB	TF	Up_regulated
Gb_07866	NF-YB	TF	Up_regulated
Gb_19211	PHD	TR	Up_regulated
Gb_39117	PHD	TR	Up_regulated
Gb_11822	SRS	TF	Up_regulated
Gb_21716	SRS	TF	Up_regulated
Gb_17863	TCP	TF	Down_regulated
Gb_30049	TCP	TF	Up_regulated
Gb_16721	Tify	TF	Down_regulated
Gb_27639	Tify	TF	Up_regulated
Gb_18045	zf-HD	TF	Up_regulated
Gb_37393	zf-HD	TF	Up_regulated
Gb_36979	DBB	TF	Down_regulated
Gb_30692	DBP	TF	Down_regulated
Gb_39741	HB-BELL	TF	Up_regulated
Gb_05339	HB-WOX	TF	Up_regulated
Gb_02799	Jumonji	TR	Down_regulated
Gb_01884	MADS-MIKC	TF	Up_regulated
Gb_13327	NF-YA	TF	Up_regulated
Gb_33451	PLATZ	TF	Down_regulated
Gb_20282	TAZ	TR	Down_regulated
Gb_00172	TRAF	TR	Down_regulated
Gb_22686	TUB	TF	Down_regulated
